# Supplementary material for: Consensus Enolase of Trypanosoma Cruzi: Evaluation of Their Immunogenic Properties Using a Bioinformatics Approach
Source: Life (Basel). 2022 May 18;12(5):746. doi: 10.3390/life12050746 (PMC9148029; doi:10.3390/life12050746)
Supplement: Supplementary file 1 [file life-12-00746-s001.zip]

Archive with 1 entries (1 files):
- life-1705592-supplementary.pdf
